# Supplementary material for: 4-Hydroxybenzoic Acid as an Antiviral Product from Alkaline Autoxidation of Catechinic Acid: A Fact to Be Reviewed
Source: Plants (Basel). 2022 Jul 11;11(14):1822. doi: 10.3390/plants11141822 (PMC9325093; doi:10.3390/plants11141822)
Supplement: Supplementary file 1 [file plants-11-01822-s001.zip]

Archive with 1 entries (1 files):
- plants-1815103-supplementary.pdf
